# Supplementary material for: Induced cortical tension restores functional junctions in adhesion-defective carcinoma cells
Source: Nat Commun. 2017 Nov 28;8:1834. doi: 10.1038/s41467-017-01945-y (PMC5705652; doi:10.1038/s41467-017-01945-y)
Supplement: Supplementary file 11 — Supplementary Data 1 [file 41467_2017_1945_MOESM11_ESM.xls]

## Sheet: Sheet1
Supplementary Data 1. Chemical compounds that depolymerize microtubules and simultaneously promote apical junction formation. The numbers in parentheses represent the hit number for each compound.
From DDI library
Known MTIs
Colchicine (2)	Colcemid	Thiocolchicine	Nocodazole (2)
Parbendazole	Vinblastine (2)	Vincristine (2)	Podophyllotoxin (3)
Colchicine analog
Nocodazole analog
Indibulin analog
Others
From NPDepo library
Known MTIs
Colchicine	Thiocolchicine	Vinblastine	Vincristine
Vinorelbine	Podophyllotoxin	4'-Demethylepipodophyllotoxin
Colchicine analog
Vinblastine analog
Podophyllotoxin analog
2-Methoxyestradiol analog
Others

## Sheet: 互換性レポート
	創薬ヒット化合物まとめ _170619.xlsx の互換性レポート
	2017/6/20 20:40 に実行
	このブックで使用されている次の機能は、以前のバージョンの Excel ではサポートされていません。このブックを以前のバージョンの Excel で開くか、以前のファイル形式で保存すると、それらの機能が失われるか、正常に実行されなくなる可能性があります。
	機能の大幅な損失			出現数	バージョン
	このファイルには既に、このバージョンの Excel では認識されない機能が含まれていました。OpenXML ファイルを XLSB ファイル形式で保存したり、XLSB ファイルを OpenXML ファイル形式で保存すると、これらの機能は保持されません。			1	Excel 2007
